# Supplementary material for: Platelet Rich Plasma Therapy in Achilles and Patellar Tendinopathies: Outcomes in Subjects with Diabetes (A Retrospective Case-Control Study)
Source: J Clin Med. 2024 Sep 13;13(18):5443. doi: 10.3390/jcm13185443 (PMC11432448; doi:10.3390/jcm13185443)
Supplement: Supplementary file 1 [file jcm-13-05443-s001.zip]

Archive with 1 entries (1 files):
- jcm-3156711-supplementary.pdf
